# Supplementary material for: Facile Preparation of Magnetically Separable Fe3O4/ZnO Nanocomposite with Enhanced Photocatalytic Activity for Degradation of Rhodamine B
Source: Nanomaterials (Basel). 2024 May 24;14(11):926. doi: 10.3390/nano14110926 (PMC11173383; doi:10.3390/nano14110926)
Supplement: Supplementary file 1 [file nanomaterials-14-00926-s001.zip]

Archive with 1 entries (1 files):
- nanomaterials-3011177-supplementary.pdf
